# Supplementary material for: Diffusing Mn4+ into Dy3+ Doped SrAl2O4 for Full-Color Tunable Emissions
Source: Materials (Basel). 2022 Nov 17;15(22):8170. doi: 10.3390/ma15228170 (PMC9696492; doi:10.3390/ma15228170)
Supplement: Supplementary file 1 [file materials-15-08170-s001.zip]

Archive with 1 entries (1 files):
- materials-1973984-supplementary.pdf
